# Supplementary material for: Deep learning-enabled multi-organ segmentation in whole-body mouse scans
Source: Nat Commun. 2020 Nov 6;11:5626. doi: 10.1038/s41467-020-19449-7 (PMC7648799; doi:10.1038/s41467-020-19449-7)
Supplement: Supplementary file 4 — Source Data [file 41467_2020_19449_MOESM4_ESM.xlsx]

## Sheet: Figure 1
	No line, bar, or box plots

## Sheet: Figure 2
	Values of box plots in 2a	Heart	Lungs	Liver	Kidneys	Spleen	Bones	Bladder	Intestine	Stomach
	Dice score AIMOS	0.92	0.93	0.89	0.89	0.74		0.89	0.88
	Dice score Human	0.879	0.859	0.808	0.819	0.373		0.854	0.722
	Values of box plots in 2b	Heart	Lungs	Liver	Kidneys	Spleen	Bones	Bladder	Intestine	Stomach
	Dice score AIMOS	0.92	0.95	0.91	0.87	0.89	0.92	0.88	0.87	0.79
	Dice score Human	0.851	0.907	0.818	0.809	0.82	0.923	0.822	0.686	0.682

## Sheet: Figure 3
	No line, bar, or box plots

## Sheet: Figure 4
	Values of box plots in 4c	Spleen	Heart	Lung	Liver	Kidney	Bladder	Intestine
	Annotator #1 vs #2	0.352	0.885	0.865	0.825	0.826	0.859	0.73
	AIMOS vs. annotator #1	0.767	0.919	0.898	0.897	0.894	0.907	0.882
	AIMOS vs. annotator #2	0.368	0.892	0.875	0.832	0.826	0.848	0.755
	Values of box plots in 4d	Spleen	Heart	Lung	Liver	Kidney	Bladder	Intestine	Stomach	Bone
	Annotator #1 vs #2	0.828	0.865	0.917	0.838	0.818	0.831	0.694	0.734	0.928
	AIMOS vs. annotator #1	0.863	0.918	0.948	0.907	0.88	0.881	0.858	0.802	0.914
	AIMOS vs. annotator #2	0.858	0.871	0.903	0.87	0.834	0.826	0.707	0.725	0.895

## Sheet: Figure 5
	No line, bar, or box plots

## Sheet: Figure 6
	Values of box plots in 6b	Brain	Heart	Lung	Liver	Kidney	Spleen
	AIMOS dice score	0.882085	0.892085	0.844497	0.830726	0.91	0.732554
	Values of box plots in 6b	Brain	Heart	Lung	Liver	Kidney	Spleen
	Metastasis count by AIMOS	21	27	140	50	9	0
	Metastasis count by human	25	40	182	55	9	0
	True, verified metastasis count	20	31	133	45	9	0

## Sheet: Sup Figure 1
	Values of line plot in S1a	Resolution [(µm)³/voxel]	120	140	240	280	480	560	960	1120
	Native micro-CT	Relative Dice score		0.988764		0.988764		0.988764		0.966292
	Contrast-enhanced micro-CT	Relative Dice score		0.966292		1		0.977528		0.921348
	Light-sheet fluorescent microscopy	Relative Dice score	0.910112		0.921348		0.865169		0.775281
	Values of line plot in S1b	Max. number of feature channels	64	128	256	512	768	1024
	Native micro-CT	Relative Dice score	0.876404	0.977528	0.988764	0.988764	0.988764	0.988764
	Contrast-enhanced micro-CT	Relative Dice score	0.94382	0.977528	1	1	1	1
	Light-sheet fluorescent microscopy	Relative Dice score	0.764045	0.876404	0.921348	0.921348	0.921348	0.898876
	Values of line plot in S1c
	Native micro-CT	Number of annotated scans	1	2	3	5	10	20	40	60	100	120
	Native micro-CT	Relative Dice score	61.5518	74.9256	86.9762	90.5326	95.4685	96.6889	99.5626	98.5762	98.8933	99.2342
	Contrast-enhanced micro-CT	Number of annotated scans	1	2	3	5	10	20	30	40	50
	Contrast-enhanced micro-CT	Relative Dice score	37.6107	60.0287	75.8393	87.0763	95.442	97.8257	99.6473	99.7317	100
	Light-sheet fluorescent microscopy	Number of annotated scans	1	2	3	4	8	12
	Light-sheet fluorescent microscopy	Relative Dice score	5.60522	53.5697	66.0459	74.013	90.2112	93.1365
	Values of line plot in S1d	Number of annotated scans	1	2	3	5	10	20
	Pretrained on contrast-enh. CT	Relative Dice score	86.718	92.1271	92.6458	95.648	97.5801	98.3559
	Pretrained on light-sheet microscopy	Relative Dice score	70.9491	84.8206	88.1388	92.2691	95.7283	97.5501
	Trained from scratch	Relative Dice score	61.8222	75.2548	87.3584	90.9304	95.8879	97.1137
	Values of line plot in S1e	Number of annotated scans	1	2	3	5	10	20
	Pretrained on native CT	Relative Dice score	60.959	75.1109	82.6986	87.1263	93.4284	97.7661
	Pretrained on light-sheet microscopy	Relative Dice score	52.305	73.0585	79.9243	89.5426	95.066	98.3467
	Trained from scratch	Relative Dice score	37.6107	60.0287	75.8393	87.0763	95.442	97.8257
	Values of line plot in S1f	Number of annotated scans	1	2	3	5	10	20
	Pretrained on native CT	Relative Dice score	39.1978	67.3621	78.6203	86.5269	94.0848	100
	Pretrained on contrast-enh. CT	Relative Dice score	26.4668	64.4072	81.6315	84.3026	95.4832	98.2939
	Trained from scratch	Relative Dice score	5.94812	56.8468	70.0862	78.5407	95.7298	98.834

## Sheet: Sup Figure 2
	No line, bar, or box plots

## Sheet: Sup Figure 3
	Values of box plots in S3a	t=0.25h	t=2h	t=4h	t=8h	t=24h	t=48h	t=72h
	AIMOS dice score	0.87	0.88	0.87	0.87	0.89	0.87	0.88
	Values of box plots in S3b	t=-1h	t=0.25h	t=2h	t=4h	t=6h	t=8h	t=24h	t=48h	t=72h	t>=120h
	AIMOS dice score	0.9	0.88	0.9	0.9	0.89	0.9	0.92	0.91	0.92	0.9
	Values of box plots in S3c	t=0.25h	t=2h	t=4h	t=8h	t=24h	t=48h	t=72h
	AIMOS dice score	0.72	0.72	0.62	0.68	0.7	0.69	0.72
	Values of box plots in S3d	t=-1h	t=0.25h	t=2h	t=4h	t=6h	t=8h	t=24h	t=48h	t=72h	t>=120h
	AIMOS dice score	0.81	0.81	0.84	0.83	0.8	0.81	0.87	0.91	0.93	0.9

## Sheet: Sup Figure 4
	No line, bar, or box plots

[truncated: 1 more sheets: Sup Figure 5]
